# Supplementary material for: A Mutant of Africa Swine Fever Virus Protein p72 Enhances Antibody Production and Regulates the Production of Cytokines
Source: Viruses. 2025 Jan 30;17(2):194. doi: 10.3390/v17020194 (PMC11860850; doi:10.3390/v17020194)
Supplement: Supplementary file 1 [file viruses-17-00194-s001.zip]

Archive with 1 entries (1 files):
- viruses-3393960-supplementary.pdf
